# Supplementary material for: Identification of a Novel Idiopathic Epilepsy Risk Locus and a Variant in the CCDC85A Gene in the Dutch Partridge Dog
Source: Animals (Basel). 2023 Feb 23;13(5):810. doi: 10.3390/ani13050810 (PMC10000155; doi:10.3390/ani13050810)
Supplement: Supplementary file 1 [file animals-13-00810-s001.zip]

Archive with 1 entries (1 files):
- animals-2198567-supplementary.pdf
